# Supplementary material for: Novel 2-Aryl-1H-Benzimidazole Derivatives and Their Aza-Analogues as Promising Anti-Poxvirus Agents
Source: Viruses. 2026 Jan 4;18(1):71. doi: 10.3390/v18010071 (PMC12846358; doi:10.3390/v18010071)
Supplement: Supplementary file 1 [file viruses-18-00071-s001.zip]

Archive with 1 entries (1 files):
- viruses-4020799-supplementary.pdf
